# Supplementary material for: Α de novo 3.8-Mb inversion affecting the EDA and XIST genes in a heterozygous female calf with generalized hypohidrotic ectodermal dysplasia
Source: BMC Genomics. 2019 Sep 18;20:715. doi: 10.1186/s12864-019-6087-1 (PMC6749632; doi:10.1186/s12864-019-6087-1)
Supplement: Supplementary file 2 — Additional file 2: Table S2. Details on private heterozygous SNPs and small indels carried by the HED animal. QUAL and MQ scores: quality score of the variant and mapping quality score of the read containing the variant as calculated by SAMtools. DP4: number of reads containing the reference allele on the forward strand, the alternative allele on the forward strand, the reference allele on the reverse strand and the alternative allele on the reverse strand. [file 12864_2019_6087_MOESM2_ESM.xlsx]

## Sheet: 1
Variant at the DNA level	QUAL score	MQ score	DP4	Variant at the protein level	Category of the variant	Predicted consequence on the protein function	Comment
Chr1 g.8956124_8956125insCCC	33	57	5,3,2,2	ADAMTS1 p.179_180insP	Inframe insertion	tolerated	Insertion of a P residue in a polyA motif ; region not conserved and showing variable size in orthologous mammal proteins
Chr2 g.20825516_20825517insAGC	37	55	4,0,2,1	HOXD9 p.132_133insC	Inframe insertion	tolerated	Insertion of a C residue in a stretch mainly composed of G residues ; moderate conservation of the size and composition of the stretch (e.g. there are three G less in human as compared with bovine)
Chr4 g.119132688_119132689insACG	81	53	0,1,2,2	NOM1 p.160_161insD	Inframe insertion	tolerated	Insertion of a D residue in a poly A motif, size and compostion of the motif variable among mammals (e.g. insertion of a T residue in human)
Chr11 g.60409836_60409837insACCGGCAGC	92	39	2,0,2,5	CCT4 p.20_21insAAG	Inframe insertion	tolerated	Insertion of a AAG triplet of aminoacids in a stretch of AAG repeats ; the number of AAG repeats varies among mammals
Chr11 g.105866468A>C	32	42	3,2,0,4	SLC34A3 p.Y463D	Missense	damaging	(SIFT score = 0)
Chr12 g.24700549_24700553del	81	34	3,0,7,1	SUPT20H p.Q642PfsX22	Frameshift	damaging	The frameshift protein is predicted to lack the main domains of the protein
Chr14 g.4183074_4183075insATC	105	60	2,0,3,4	CHRAC1 P.116_117insD	Inframe insertion	tolerated	Insertion of a D residue in a polyE motif; the size of the strecth varies among mammals and the presence of a D residue can be observed in this motif in the human protein
Chr16 g.2021401del	82	55	2,2,3,2	PIK3C2B p.L441WfsX21	Frameshift	damaging	The frameshift protein is predicted to lack five of the six main domains of the protein
Chr25 g.36176088_36176089insTCC	142	57	1,2,5,4	VGF p.249_250insE	Inframe insertion	tolerated	Insertion of a E residue in a three G repeat that is not conserved, and located between conserved residues ; presence of E residue this position in other mammals (e.g. in human)
